# Supplementary material for: Analysis and Fine Specificity of the HCMV-Specific Cell-Free and Cell-Associated Antibody-Dependent Cellular Phagocytosis (ADCP) Responses in Lung Transplant Recipients
Source: Int J Mol Sci. 2021 Jul 30;22(15):8206. doi: 10.3390/ijms22158206 (PMC8348747; doi:10.3390/ijms22158206)
Supplement: Supplementary file 1 [file ijms-22-08206-s001.zip]

Archive with 1 entries (1 files):
- ijms-1291664-supplementary.pdf
